# Supplementary material for: Folic Acid and Vitamin B12 Prevent Deleterious Effects of Rotenone on Object Novelty Recognition Memory and Kynu Expression in an Animal Model of Parkinson’s Disease
Source: Genes (Basel). 2022 Dec 17;13(12):2397. doi: 10.3390/genes13122397 (PMC9778036; doi:10.3390/genes13122397)
Supplement: Supplementary file 1 [file genes-13-02397-s001.zip]

Archive with 1 entries (1 files):
- genes-2018027-supplementary.pdf
